# Supplementary material for: Microbial colonization and persistence in deep fractured shales is guided by metabolic exchanges and viral predation
Source: Microbiome. 2022 Jan 16;10:5. doi: 10.1186/s40168-021-01194-8 (PMC8762873; doi:10.1186/s40168-021-01194-8)
Supplement: Supplementary file 2 — Additional file 1: Table S1. Chemical composition of frack fluids used in STACK 14, 16, and 17. Table S2. Metabolite and conductivity data. Table S3. Metagenomic sequencing and assembly, and 16S sequencing. Table S4. Linear discriminant analysis effect size (LEfSe) analysis of metabolite profiles for STACK-14 and STACK-16 & 17 frack fluids. Table S5. Relative abundance and genome statistics for the 24 dominant and persisting STACK MAGs. Table S6. Alpha diversity statistics for STACK and Appalachian Basin wells. Table S7. Osmoprotection genes and categorization for Figure S5. Figure S1. Statistically discernable microbial communities of inputs. Figure S2. Possible organic carbon sources inferred via genes encoding carbohydrate active enzymes (CAZymes). Figure S3. Genomic signatures for five of the 24 dominant and persisting microorganisms in input samples. Figure S4. Viral taxonomy and subsets of vMAGs unique to each well. Figure S5. Potential osmoprotection strategies in the dominant STACK MAGs. [file 40168_2021_1194_MOESM2_ESM.zip]

Archive with 5 entries (5 files):
- Amundson_for_submission_Microbiome_SI.pdf
- Table_S1.xlsx
- Table_S2.xlsx
- Table_S3-revised.xlsx
- Table_S5-revised2.xlsx
