# Supplementary material for: Microbial colonization and persistence in deep fractured shales is guided by metabolic exchanges and viral predation
Source: Microbiome. 2022 Jan 16;10:5. doi: 10.1186/s40168-021-01194-8 (PMC8762873; doi:10.1186/s40168-021-01194-8)
Supplement: Supplementary file 2 — Additional file 1: Table S1. Chemical composition of frack fluids used in STACK 14, 16, and 17. Table S2. Metabolite and conductivity data. Table S3. Metagenomic sequencing and assembly, and 16S sequencing. Table S4. Linear discriminant analysis effect size (LEfSe) analysis of metabolite profiles for STACK-14 and STACK-16 & 17 frack fluids. Table S5. Relative abundance and genome statistics for the 24 dominant and persisting STACK MAGs. Table S6. Alpha diversity statistics for STACK and Appalachian Basin wells. Table S7. Osmoprotection genes and categorization for Figure S5. Figure S1. Statistically discernable microbial communities of inputs. Figure S2. Possible organic carbon sources inferred via genes encoding carbohydrate active enzymes (CAZymes). Figure S3. Genomic signatures for five of the 24 dominant and persisting microorganisms in input samples. Figure S4. Viral taxonomy and subsets of vMAGs unique to each well. Figure S5. Potential osmoprotection strategies in the dominant STACK MAGs. [file 40168_2021_1194_MOESM2_ESM.zip › Table_S1.xlsx]

## Sheet: STACK-14.FrackFluid
STACK-14
Trade Name	Supplier		Purpose	Ingredients		Chemical Abstract Service Number (CAS #)	Maximum Ingredient Concentration in Additive (% by mass)**	Maximum Ingredient Concentration in HF Fluid (% by mass)**	Comments
Progel 4.0	Flotek Chemistry		Gelling Agent
				Mineral Oil		876065-86-0	55	8.19322	None
				Methanol		67-56-1	25	0.38506	None
				Dipotassium Phosphite		13492-26-7	5	0.07701	None
				Crystalline Silica		14808-60-7	0.3	0.04469	None
B2512	Flotek Chemistry		Biocide
				Water		7732-18-5	60	1.50354	None
				Hydrotreated light distillate		64742-47-8	30	1.1854	None
				Ammonoium Chloride		12125-02-9	20	0.79026	None
				Glutaraldehyde		111-30-8	30	0.75177	None
				didecyldimethylammonium chloride		7173-51-5	10	0.25059	None
				quaternary ammonium campounds, benzyl-C12-C16- alkyldimethyl, chlorides		68424-85-1	10	0.25059	None
				Alcohols, ethoxylated		68002-97-1	5	0.19757	None
				Alcohols, ethoxylated		68439-50-9	5	0.19757	None
				Alcohols, ethoxylated		68551-12-2	5	0.19757	None
				Ethanol		64-17-5	5	0.12529	None
GB-121	Flotek Chemistry		Breaker
				Methanol		67-56-1	10	0.93929	None
				Ethoxylated nonylphenol		127087-87-0	10	0.93929	None
				Denatured ethanol		64-17-5	7	0.6575	None
				Isopropanol		67-63-0	7	0.6575	None
				Polymer		Proprietary	7	0.6575	None
				Ammonium persulfate		7727-54-0	100	0.35526	None
				Crystalline Silica		14808-60-7	15	0.05329	None
AP Breaker	Flotek Chemistry		Gel Breaker
				Borate salt		1319-33-1	40	1.29528	None
				Borate salt		Proprietary	30	0.44297	None
				Alcohol		Proprietary	30	0.44297	None
				Hydrated aluminum magnesium silicate		12174-11-7	5	0.16191	None
				Ammonium persulfate		7727-54-0	100	0.03553	None
				Crystalline silica		14808-60-7	0.1	0.00324	None
Buffer K	Flotek Chemistry		Buffering agent
				Water		7732-18-5	70	1.15726	None
				Potassium Carbonate		584-08-7	60	0.99194	None
				Potassium hydroxide		1310-58-3	10	0.16532	None
Diklor	Sabre		Biocide
				Chlorine Dioxide		10049-04-4	0.3
Ingredients shown above are subject to 29 CFR 1910.1200(i) and appear on Material Safety Data Sheets (MSDS). Ingredients shown below are Non-MSDS.
Other Chemical(s)	Listed Above		See Trade Name(s) List
				Clay Activator		Proprietary		13.4071
				Water		7732-18-5		9.3929
				Guar		9000-30-0		7.44838
				Choline Chloride		67-48-1		5.54567
				Water		7732-18-5		5.54567
				Water		7732-18-5		2.37079
				Water		7732-18-5		1.94293
				Water		7732-18-5	60	1.50354
				Borate salt		1319-33-1	40	1.29528
				Water		7732-18-5		1.2322
				Hydrotreated light distillate		64742-47-8	30	1.1854
				Polyacrylamide		Proprietary		1.1854
				Water		7732-18-5		1.18125
				Water		7732-18-5	70	1.15726
				Potassium Carbonate		584-08-7	60	0.99194
				Potassium formate		590-29-4		0.97146
				Methanol		67-56-1	10	0.93929
				Ethoxylated nonylphenol		127087-87-0	10	0.93929
				Amine Salt		Proprietary		0.92415
				Ammonoium Chloride		12125-02-9	20	0.79026
				Organoclay		Proprietary		0.74484
				Polymer		Proprietary	7	0.6575
				Isopropanol		67-63-0	7	0.6575
				Denatured ethanol		64-17-5	7	0.6575
				Alcohol		Proprietary	30	0.44297
				Borate salt		Proprietary	30	0.44297
				Methanol		67-56-1	25	0.38506
				Polyanionic cellulose		9004-32-4		0.32382
				didecyldimethylammonium chloride		7173-51-5	10	0.25059
				quaternary ammonium campounds, benzyl-C12-C16- alkyldimethyl, chlorides		68424-85-1	10	0.25059
				Alcohols, ethoxylated		68002-97-1	5	0.19757
				Alcohols, ethoxylated		68551-12-2	5	0.19757
				Alcohols, ethoxylated		68439-50-9	5	0.19757
				Hydrated aluminum magnesium silicate		12174-11-7	5	0.16191
				Ethanol		64-17-5	5	0.12529
				Nonionic Surfactant		Proprietary		0.11854
				Nonionic Surfactant		Proprietary		0.11854
				Nonionic Surfactant		Proprietary		0.11854
				Acrylic resin		Proprietary		0.10658
				Surfactant		Proprietary		0.07903
				Surfactant		Proprietary		0.07903
				Dipotassium Phosphite		13492-26-7	5	0.07701
				Potassium Chloride		7447-40-7		0.07701
				Crystalline Silica		14808-60-7	15	0.05329
				Crystalline Silica		14808-60-7	0.3	0.04469
				Ethoxylated Alcohol		Proprietary		0.03951
				Ammonium Acrylate		10604-69-0		0.03951
				modified polyacrylate		Proprietary		0.03238
				Crystalline silica		14808-60-7	0.1	0.00324
				Sodium Chloride		7647-14-5		0.00324
				Sodium bisulfate		7681-38-1		0.00324

## Sheet: STACK-16.FrackFluid
STACK-16
Trade Name	Supplier		Purpose	Ingredients		Chemical Abstract Service Number (CAS #)	Maximum Ingredient Concentration in Additive (% by mass)**	Maximum Ingredient Concentration in HF Fluid (% by mass)**	Comments
Water	Company 1		Carrier/Base Fluid
				Water		7732-18-5	100	85.3237	None
Other Chemical (s)	Listed Above		See Trade Name (s) List
				Water		7732-18-5	99	0.22353
HiRate 600	Innospec Oilfield Services		Friction Reducing Agent
						Listed Below
MicroBreak GQ 123	Innospec Oilfield Services		Biocide
						Listed Below
GelBrake 6200	Innospec Oilfield Services		Breaker
						Listed Below
ClayBrake 1000	Innospec Oilfield Services		Clay Stabilizer
						Listed Below
XLW-U2	Innospec Oilfield Services		Fracturing Fluid Additive
						Listed Below
GelTrol 225	Innospec Oilfield Services		High pH Buffer
						Listed Below
GelTrol 225	Innospec Oilfield Services		High pH Buffer
						Listed Below
ScaleCease 7210	Innospec Oilfield Services		Scale Inhibitor
						Listed Below
LFC G4	Innospec Oilfield Services		Guar Slurry
						Listed Below
XLW-B2	Innospec Oilfield Services		Fracturing Fluid Additivr
						Listed Below
Surf-Flo 420	Innospec Oilfield Services		Flowback Surfactant
						Listed Below
Base Oil	Innospec Oilfield Services		Hydrotreated Light Distillate
						Listed Below
Diklor	Sabre		Biocide
						Listed Below
Items above are Trade Names with the exception of Base Water . Items below are the individual ingredients.
				CRYSTALLINE SILICA		14808-60-7	100	14.1963
				Petroleum Distillates, Hydrotreated Light		64742-47-8	100	0.09387
				Guar Gum		9000-30-0	46	0.05946
				No ingredients as hazardous according to OSHA 29 CFR 1910.1200		00-00-0	100	0.05245
				Polysaccharide		Proprietary	40	0.02821
				Ethoxylated Alcohol		Proprietary	20	0.01512
				Copolymer of acrylamide and sodium acrylate		Proprietary	35	0.01299
				Proprietary Salt		Proprietary	40	0.01101
				Potassium Formate		590-29-4	30	0.00826
				Glutaraldehyde		111-30-8	13.1	0.00596
				Sodium Hydroxide		1310-73-2	30	0.00464
				Dipentene		68956-56-9	5	0.00377
				Methanol		67-56-1	5	0.00377
				Isopropanol		67-63-0	5	0.00352
				Hydrated Aluminum- Magnesium Silicate (Palygorskite)		12174-11-7	10	0.00275
				Organophilic Clay		Proprietary	2	0.00258
				Glycerin		56-81-5	18	0.00189
				Alcohols (C11-14-iso-, C13-rich), Ethoxylated		78330-21-9	5	0.00185
				Inorganic Borates		Proprietary	15	0.00157
				Didecyl dimethyl ammonium chloride (48% active)		7173-51-5	1.9	0.00086
				Chlorine Dioxide		10049-04-4	0.3	0.00073
				Ammonium Chloride		12125-02-9	5	0.00072
				n-Alkyl (80%C14, 40%C12, 10%C16) dimethyl benzyl ammonium chloride (32% active)		68424-85-1	1.3	0.00059
				Propylene Carbonate		108-32-7	0.4	0.00045
				Ethylene oxide/Propylene oxide copolymer		9003-11-06	0.5	0.00038
				Ethanol		64-17-5	0.8	0.00034
				Alcohols, Ethoxylated		Proprietary	0.2	0.00023

## Sheet: STACK-17.FrackFluid
STACK-17
Trade Name	Supplier		Purpose	Ingredients		Chemical Abstract Service Number (CAS #)	Maximum Ingredient Concentration in Additive (% by mass)**	Maximum Ingredient Concentration in HF Fluid (% by mass)**	Comments
Water	Company 1		Carrier/Base Fluid
				Water		7732-18-5	100	85.5109	None
Other Chemical (s)	Listed Above		See Trade Name (s) List
				Water		7732-18-5	99	0.22587
ClayBrake 1000	Innospec Oilfield Services		Clay Stabilizer
						Listed Below
ScaleCease 7210	Innospec Oilfield Services		Scale Inhibitor
						Listed Below
XLW-U2	Innospec Oilfield Services		Fracturing Fluid Additive
						Listed Below
MicroBreak GQ 123	Innospec Oilfield Services		Biocide
						Listed Below
GelTrol 225	Innospec Oilfield Services		High pH Buffer
						Listed Below
XLW-B2	Innospec Oilfield Services		Fracturing Fluid Additivr
						Listed Below
GelTrol 225	Innospec Oilfield Services		High pH Buffer
						Listed Below
HiRate 600	Innospec Oilfield Services		Friction Reducing Agent
						Listed Below
Surf-Flo 420	Innospec Oilfield Services		Flowback Surfactant
						Listed Below
Base Oil	Innospec Oilfield Services		Hydrotreated Light Distillate
						Listed Below
GelBrake 6200	Innospec Oilfield Services		Breaker
						Listed Below
LFC G4	Innospec Oilfield Services		Guar Slurry
						Listed Below
Diklor	Sabre		Biocide
						Listed Below
Items above are Trade Names with the exception of Base Water . Items below are the individual ingredients.
				CRYSTALLINE SILICA		14808-60-7	100	13.9973
				Petroleum Distillates, Hydrotreated Light		64742-47-8	100	0.09936
				Guar Gum		9000-30-0	46	0.06391
				No ingredients as hazardous according to OSHA 29 CFR 1910.1200		00-00-0	100	0.0518
				Polysaccharide		Proprietary	40	0.02938
				Ethoxylated Alcohol		Proprietary	20	0.01511
				Copolymer of acrylamide and sodium acrylate		Proprietary	35	0.01282
				Proprietary Salt		Proprietary	40	0.01131
				Potassium Formate		590-29-4	30	0.00848
				Glutaraldehyde		111-30-8	13.1	0.0058
				Sodium Hydroxide		1310-73-2	30	0.00497
				Dipentene		68956-56-9	5	0.00377
				Methanol		67-56-1	5	0.00377
				Isopropanol		67-63-0	5	0.00366
				Hydrated Aluminum- Magnesium Silicate (Palygorskite)		12174-11-7	10	0.00282
				Organophilic Clay		Proprietary	2	0.00278
				Glycerin		56-81-5	18	0.00193
				Alcohols (C11-14-iso-, C13-rich), Ethoxylated		78330-21-9	5	0.00183
				Inorganic Borates		Proprietary	15	0.00161
				Didecyl dimethyl ammonium chloride (48% active)		7173-51-5	1.9	0.00084
				Chlorine Dioxide		10049-04-4	0.3	0.00075
				Ammonium Chloride		12125-02-9	5	0.00071
				n-Alkyl (80%C14, 40%C12, 10%C16) dimethyl benzyl ammonium chloride (32% active)		68424-85-1	1.3	0.00058
				Propylene Carbonate		108-32-7	0.4	0.00049
				Ethylene oxide/Propylene oxide copolymer		9003-11-06	0.5	0.00038
				Ethanol		64-17-5	0.8	0.00033
				Alcohols, Ethoxylated		Proprietary	0.2	0.00025
