# Supplementary material for: Microbial colonization and persistence in deep fractured shales is guided by metabolic exchanges and viral predation
Source: Microbiome. 2022 Jan 16;10:5. doi: 10.1186/s40168-021-01194-8 (PMC8762873; doi:10.1186/s40168-021-01194-8)
Supplement: Supplementary file 2 — Additional file 1: Table S1. Chemical composition of frack fluids used in STACK 14, 16, and 17. Table S2. Metabolite and conductivity data. Table S3. Metagenomic sequencing and assembly, and 16S sequencing. Table S4. Linear discriminant analysis effect size (LEfSe) analysis of metabolite profiles for STACK-14 and STACK-16 & 17 frack fluids. Table S5. Relative abundance and genome statistics for the 24 dominant and persisting STACK MAGs. Table S6. Alpha diversity statistics for STACK and Appalachian Basin wells. Table S7. Osmoprotection genes and categorization for Figure S5. Figure S1. Statistically discernable microbial communities of inputs. Figure S2. Possible organic carbon sources inferred via genes encoding carbohydrate active enzymes (CAZymes). Figure S3. Genomic signatures for five of the 24 dominant and persisting microorganisms in input samples. Figure S4. Viral taxonomy and subsets of vMAGs unique to each well. Figure S5. Potential osmoprotection strategies in the dominant STACK MAGs. [file 40168_2021_1194_MOESM2_ESM.zip › Table_S2.xlsx]

## Sheet: NMR
		1,1-ethanediol	4-Hydroxyphenylacetate	Acetaldehyde	Acetate	Acetoin	Acetone	Alanine	Betaine	Butyrate	Choline	Citrate	Diethanolamine	Dimethylamine	Ethanol	Ethanolamine	Ethylene glycol	Formate	Glutarate	Glycerol	Glycolate	Isobutyrate	Isopropanol	Isovalerate	Lactate	Methanol	Phenylacetate	Propionate	Propylene glycol	Succinate	Sucrose	Trimethylamine	Valine
STACK-14 INPUTS	K_1_A	0	0	0	2.109	0	1.998	0	0	0	0	0	0	0	0	0	0	0	0	0	0	0	0	0	0	0	0	0	0	0	0	0	0
	K_2_A	0	0	0	6.438	0	3.663	0	0	0	0	0	0	0	6.438	0	0	11.544	0	0	0	0	0	0	0	0	0	0	0	0	0	0	0
	K_4_A	0	0	0	25.086	0	5.883	0	0	0	0	0	0	0	73.593	0	0	25.419	40.293	0	0	0	1.332	0	0	10.878	0	0	59.718	0	63.936	0	0
	K_6_LG	0	0	0	21.423	0	5.106	0	0	0	2823.4	0	0	16.872	104.562	0	0	27.972	10.878	5582.75	0	0	840.714	0	2.664	2289.15	0	0	181.707	2.553	45.621	0	0
	K_6_SW	0	0	0	9.324	0	7.881	0	0	0	2971.25	0	0	4.662	88.356	0	0	57.054	13.764	1261.07	0	0	875.79	0	0	2622.04	0	0	43.179	0	0	0	0
	K_6_XL	0	0	0	43.29	0	8.88	0	0	0	3128.76	26.862	0	2.109	92.685	0	0	5446.66	0	1782.66	0	0	869.796	0	2.109	2672.66	0	0	302.475	3.33	57.609	0	0
STACK-14 PRODUCED FLUIDS	K_7_2	0	0	0	7079.25	0	8.991	0	0	37.407	0	0	0	0	0	0	0	12.432	39.849	0	0	33.633	12.654	18.537	0	15910.3	13.986	252.414	0	0	0	0	0
	K_7_3	0	0	0	5961.92	0	60.051	4.551	2.22	70.596	95.682	0	0	0	60.495	0	0	77.367	0	0	0	0	197.358	8.103	5.439	675.768	0	437.451	0	5.55	0	43.623	0
	K_7_4	0	0	0	5993	0	74.481	5.439	1.776	46.398	29.97	0	0	0	18.537	0	0	20.868	0	0	0	0	139.194	7.104	4.662	547.23	0	414.363	0	5.439	0	124.986	0
	K_7_5	0	0	0	6473.52	0	51.282	3.885	2.331	60.162	86.136	0	0	0	0	0	0	0	0	0	0	0	131.202	8.769	0	531.024	0	465.201	0	5.772	0	66.156	0
	K_7_6	0	0	0	6193.36	0	42.957	0	1.887	55.722	90.687	0	0	0	0	0	0	30.969	0	0	0	0	118.326	6.993	0	493.839	0	440.67	0	5.106	0	37.962	0
	K_7_7	0	0	0	5868.46	0	59.496	0	1.332	46.509	36.075	0	0	0	0	0	0	0	0	0	0	0	65.601	6.66	0	405.261	0	430.68	0	2.442	0	81.474	0
	K_7_8	0	0	0	3832.16	0	28.083	0	1.776	46.065	0	0	0	0	35.742	0	0	0	0	0	23.643	0	367.521	0	0	1212.12	0	229.881	10.212	3.885	0	0	0
STACK-16 & 17 INPUTS	MC_1_C	0	0	0	1.665	0	2.22	0	0	0	0	0	0	0	0	0	0	0	0	0	0	0	0	0	0	0	0	0	0	0	0	0	0
	MC_2_E	0	0	0	6.216	0	3.774	0	0	0	0	0	0	0	7.659	0	0	13.098	0	0	0	0	1.11	0	0	1.554	0	0	0	0	0	0	0
	MC_3_A	0	0	0	2.775	0	5.106	0	0	0	0	0	0	0	0	0	0	0	0	0	0	0	1.11	0	0	0	0	0	0	0	0	0	0
	MC_4_A	0	0	0	379.065	0	4.884	0	0	0	6.327	0	0	0	198.024	0	0	358.863	0	0	0	0	0	0	3.885	2.775	0	0	5.883	34.743	0	0	0
	MC_6_LG	0	0	0	34.743	0	5.55	0	0	0	3.219	18.315	0	3.219	59.829	0	0	62.937	43.179	1550.45	0	0	4.773	0	4.995	1301.7	0	0	56.499	2.664	66.933	0	0
	M_6_SW	0	0	0	21.756	0	5.883	0	0	0	0	0	0	7.215	92.463	0	0	65.49	7.881	1658.56	0	0	4.329	0	0	1274.5	0	0	44.511	0	0	0	0
	MC_6_XL	0	0	0	76.923	0	6.66	0	0	0	3.663	40.182	0	26.418	61.161	0	0	8374.4	38.961	3730.16	0	0	4.884	0	6.216	1114.66	0	0	236.652	4.44	86.247	0	0
STACK-16 PRODUCED FLUIDS	M1_7_1	38.295	0	14.319	6558.55	0	4.551	25.53	0	71.595	9.435	0	0	0	191.586	0	0	426.462	0	0	0	0	8.991	12.321	365.745	329.781	0	456.543	0	8.436	0	1.332	4.218
	M1_7_2	0	0	0	7642.91	0	5.994	11.322	0	86.802	4.329	0	0	0	113.442	0	0	292.041	0	0	0	45.954	9.213	19.98	129.981	304.362	0	547.119	0	7.437	0	0	0
	M1_7_3	0	0	0	6411.58	0	3.552	6.105	0	77.478	0	0	0	0	42.513	0	0	239.094	0	0	0	0	7.215	6.549	73.26	249.639	0	481.074	0	4.884	0	0	0
	M1_7_4	0	0	0	7324.45	0	4.995	0	0	69.042	1.554	0	0	0	0	0	0	24.198	0	0	0	0	8.103	9.657	0	210.789	0	549.45	0	4.995	0	0	0
	M1_7_5	0	0	0	8087.02	0	9.324	0	0	40.959	2.886	0	0	0	0	0	0	15.207	0	0	0	0	9.546	15.54	0	328.449	0	619.602	0	7.104	0	0	0
STACK-17 PRODUCED FLUIDS	M2_7_1	0	0	0	3399.04	0	3.774	8.547	0	29.193	0	0	0	0	312.687	0	0	382.728	0	0	0	0	7.104	4.995	1361.08	541.347	0	208.458	0	6.771	0	0	0
	M2_7_2	0	0	0	6121.1	15.762	4.551	70.707	0	54.834	0	0	0	0	697.968	0	0	1285.82	0	0	0	0	7.992	9.213	378.732	376.068	0	380.286	0	22.533	0	0	10.212
	M2_7_3	0	0	0	6518.03	0	5.994	8.658	0	65.49	0	0	0	0	137.64	0	0	482.184	0	0	0	27.306	10.767	11.655	66.933	370.407	0	428.46	0	7.881	0	0	0
	M2_7_4	0	0	0	6428.57	0	4.773	0	0	70.596	0	0	0	0	75.036	0	0	441.114	0	0	0	0	8.769	8.769	64.713	345.432	0	447.663	0	6.66	0	0	0
	M2_7_5	0	0	0	6667.22	0	4.218	6.66	0	72.15	0	0	0	0	49.284	0	0	311.91	0	0	0	0	9.879	12.321	29.526	284.382	0	467.865	0	6.993	0	0	0
	M2_7_6	0	0	0	7950.93	0	10.878	0	0	56.721	0	0	0	0	8.991	0	0	65.823	0	0	28.638	0	12.21	15.207	0	644.799	0	593.184	0	9.879	0	0	0

## Sheet: Conductivity
		Conductivity (mS/cm)
STACK-14 PRODUCED FLUIDS	K_7_2	55.96
	K_7_3	24.56
	K_7_4	25.11
	K_7_5	25.98
	K_7_6	26.43
	K_7_7	26.7
	K_7_8	27.86
STACK-16 PRODUCED FLUIDS	M1_7_1	18.7
	M1_7_2	19.9
	M1_7_3	21.81
	M1_7_4	27.44
	M1_7_5	31.7
STACK-17 PRODUCED FLUIDS	M2_7_1	13.77
	M2_7_2	17.58
	M2_7_3	19.67
	M2_7_4	20.92
	M2_7_5	22.71
	M2_7_6	24.3
