# Supplementary material for: Microbial colonization and persistence in deep fractured shales is guided by metabolic exchanges and viral predation
Source: Microbiome. 2022 Jan 16;10:5. doi: 10.1186/s40168-021-01194-8 (PMC8762873; doi:10.1186/s40168-021-01194-8)
Supplement: Supplementary file 2 — Additional file 1: Table S1. Chemical composition of frack fluids used in STACK 14, 16, and 17. Table S2. Metabolite and conductivity data. Table S3. Metagenomic sequencing and assembly, and 16S sequencing. Table S4. Linear discriminant analysis effect size (LEfSe) analysis of metabolite profiles for STACK-14 and STACK-16 & 17 frack fluids. Table S5. Relative abundance and genome statistics for the 24 dominant and persisting STACK MAGs. Table S6. Alpha diversity statistics for STACK and Appalachian Basin wells. Table S7. Osmoprotection genes and categorization for Figure S5. Figure S1. Statistically discernable microbial communities of inputs. Figure S2. Possible organic carbon sources inferred via genes encoding carbohydrate active enzymes (CAZymes). Figure S3. Genomic signatures for five of the 24 dominant and persisting microorganisms in input samples. Figure S4. Viral taxonomy and subsets of vMAGs unique to each well. Figure S5. Potential osmoprotection strategies in the dominant STACK MAGs. [file 40168_2021_1194_MOESM2_ESM.zip › Table_S3-revised.xlsx]

## Sheet: Metagenomic Sequencing
Sample	Well	Input/ Produced Fluid	Day/Type	Sequencing Facility	Total # reads	Total sequencing (Gbp)	Total sequencing after QC (bp)	% Reads mapped	Longest contig	Number of contigs	N50 all contigs (bp)	Number of contigs >5000	NCBI Biosample #
M1_7_1	STACK-16	Produced	Day 141	Department of Energy Joint Genome Institute (JGI)	275154000	82546200000	81013698300	0.9556	317074	312439	2903	5798	SAMN12814271
M1_7_2	STACK-16	Produced	Day 183	Department of Energy Joint Genome Institute (JGI)	204213920	61264176000	60309233100	0.9565	490219	292204	9671	5730	SAMN12812659
M1_7_3	STACK-16	Produced	Day 225	Department of Energy Joint Genome Institute (JGI)	125311860	37593558000	37264048500	0.9729	334661	246762	2101	4814	SAMN12813692
M1_7_4	STACK-16	Produced	Day 323	University of Colorado's Genomics Shared Resource	56931730	17079519000	16976672400	0.8102	360671	307324	1,534	4321	SAMN17012614
M1_7_5	STACK-16	Produced	Day 514	University of Colorado's Genomics Shared Resource	51342500	15402750000	15317897100	0.7795	111025	167406	1044	1931	SAMN17012615
M2_7_1	STACK-17	Produced	Day 105	Department of Energy Joint Genome Institute (JGI)	187512390	56253717000	55835186400	0.9615	313160	273971	29281	5122	SAMN14515042
M2_7_2	STACK-17	Produced	Day 141	Department of Energy Joint Genome Institute (JGI)	196844940	59053482000	58800603600	0.9704	746876	283687	2558	6181	SAMN14515115
M2_7_3	STACK-17	Produced	Day 183	Department of Energy Joint Genome Institute (JGI)	136604430	40981329000	40750148700	0.9656	346807	242800	7066	5221	SAMN12815044
M2_7_4	STACK-17	Produced	Day 225	Department of Energy Joint Genome Institute (JGI)	207426880	62228064000	61882683900	0.962	313160	310472	1623	5007	SAMN14514885
M2_7_5	STACK-17	Produced	Day 323	University of Colorado's Genomics Shared Resource	43799280	13139784000	13069802100	0.8856	171111	159820	1405	2438	SAMN17012616
M2_7_6	STACK-17	Produced	Day 514	University of Colorado's Genomics Shared Resource	54086880	16226064000	16129240200	0.8195	381054	144099	4422	3551	SAMN17012617
MC_1_C	STACK-16 & 17	Input	Source water	Department of Energy Joint Genome Institute (JGI)	43197849	12959354700	11684029200	0.6407	208720	785654	730	5059	SAMN14514887
MC_2_E	STACK-16 & 18	Input	Biocide treated water	Department of Energy Joint Genome Institute (JGI)	26113130	8833939000	8016174300	0.4721	869259	501167	471	1400	SAMN09199660
MC_3_A	STACK-16 & 19	Input	Pre-hydration treatment	Department of Energy Joint Genome Institute (JGI)	169310140	50793042000	50232822300	0.9319	947107	1436747	1069	17108	SAMN12814273
MC_4_A	STACK-16 & 20	Input	Post-hydration treatment	Department of Energy Joint Genome Institute (JGI)	204208380	61262514000	60840823200	0.9538	290532	522279	1416	8208	SAMN14515617
MC_6_SW	STACK-16 & 21	Input	Frack fluid	Ohio State University’s Genomics Shared Resource	43964880	13189464000	12972113100	0.7555	485965	226780	898	2474	SAMN17012618
MC_6_LG	STACK-16 & 22	Input	Frack fluid	Department of Energy Joint Genome Institute (JGI)	209622290	62886687000	62194073100	0.7365	597435	2849211	793	20661	SAMN14515729
MC_6_XL	STACK-16 & 23	Input	Frack fluid	Department of Energy Joint Genome Institute (JGI)	203807030	61142109000	58626542700	0.8118	435828	1216406	662	6351	SAMN12812713
MC_FT3_sol	STACK-16 & 24	Input	Holding tank solids	Department of Energy Joint Genome Institute (JGI)	192729630	57818889000	51961222500	0.9198	726202	329464	1925	6050	SAMN09199659
RB_DM3	Unknown	Input	Drill muds	Department of Energy Joint Genome Institute (JGI)	265547130	79664139000	78622152300	0.7285	414303	148091	1231	2110	SAMN15739010
K_7_2	STACK-17	Produced	Day 80	Department of Energy Joint Genome Institute (JGI)	176034430	52810329000	51108390300	0.9767	567749	191038	5649	5227	SAMN12812660
K_7_3	STACK-17	Produced	Day 105	Department of Energy Joint Genome Institute (JGI)	184147240	55244172000	54846834600	0.9653	333898	581209	1901	11421	SAMN14515401
K_7_4	STACK-17	Produced	Day 141	Department of Energy Joint Genome Institute (JGI)	185808600	55742580000	55488514500	0.9726	628607	485725	2043	8171	SAMN14514886
K_7_5	STACK-17	Produced	Day 190	Department of Energy Joint Genome Institute (JGI)	177034430	53110329000	52852189200	0.9742	474611	362704	2423	7112	SAMN14515616
K_7_6	STACK-17	Produced	Day 225	Department of Energy Joint Genome Institute (JGI)	119354290	35806287000	35351607600	0.9503	262207	223421	1573	3635	SAMN12814718
K_7_7	STACK-17	Produced	Day 323	University of Colorado's Genomics Shared Resource	60546750	18164025000	18038288400	0.8773	340317	338842	1683	5041	SAMN17012619
K_7_8	STACK-17	Produced	Day 571	University of Colorado's Genomics Shared Resource	64139640	19241892000	19113472200	0.8296	268233	118711	1521	1898	SAMN17012620
K_1_A	STACK-17	Input	Source water	Department of Energy Joint Genome Institute (JGI)	214449120	64334736000	63914144700	0.871	1388758	3492598	1257	46335	SAMN14515808
K_2_A	STACK-17	Input	Biocide treated water	Department of Energy Joint Genome Institute (JGI)	210996050	63298815000	60160128000	0.8553	559001	7577401	629	5333	SAMN14515646
K_4_A	STACK-17	Input	Post-hydration treatment	Department of Energy Joint Genome Institute (JGI)	250429988	75128996400	74693860800	0.9737	238398	99573	1731	2039	SAMN14515041
CT_1	STACK-12	Produced	Day 104	Department of Energy Joint Genome Institute (JGI)	12286580	3685974000	3644279100	0.9803	229230	40980	2761	1303	SAMN09201306
CT_2	STACK-12	Produced	Day 573	University of Colorado's Genomics Shared Resource	38791230	11637369000	11553899100	0.878	118834	65206	1847	1540	SAMN17012621
CT_3	STACK-12	Produced	Day 700	University of Colorado's Genomics Shared Resource	55582200	16674660000	16568124900	0.8941	532987	157601	2910	4145	SAMN17012622
WD_1	STACK-13	Produced	Day 157	Department of Energy Joint Genome Institute (JGI)	62262410	18678723000	5428995300	0.9339	253727	121414	2769	4255	SAMN17012623
WD_2	STACK-13	Produced	Day 626	University of Colorado's Genomics Shared Resource	44083830	13225149000	13137417000	0.833	354212	318511	2068	7264	SAMN17012624
WD_3	STACK-13	Produced	Day 753	University of Colorado's Genomics Shared Resource	43906130	13171839000	13105489800	0.8652	263573	143810	2261	3628	SAMN17012625

## Sheet: 16S Sequencing
Sample name	Sample type	NCBI Accession #	# Reads (R1+R2)	Replicate type
K-1-A_16S	STACK-14 Input - source water	SAMN17087042	30406	Biological Replicate
K-2-A_16S	STACK-14 Input - biocide treated water, A	SAMN17087043	23554	Biological Replicate
K-2-B_16S	STACK-14 Input - biocide treated water, B	SAMN17087044	6671	Biological Replicate
K-2-C_16S	STACK-14 Input - biocide treated water, C	SAMN17087045	24792	Biological Replicate
K-3-A-a_16S	STACK-14 Input - pre-hydration treatment, A	SAMN17087046	21813	Technical replicate
K-3-A-b_16S	STACK-14 Input - pre-hydration treatment, B	SAMN17087047	24031	Technical replicate
K-4-A-a_16S	STACK-14 Input - post-hydration treatment, A	SAMN17087048	28347	Technical replicate
K-4-A-b_16S	STACK-14 Input - post-hydration treatment, B	SAMN17087049	27947	Technical replicate
K-6-LG-a_16S	STACK-14 Input - LG frack fluid, A	SAMN17087050	15900	Technical replicate
K-6-LG-b_16S	STACK-14 Input - LG frack fluid, B	SAMN17087051	19274	Technical replicate
K-6-SW-a_16S	STACK-14 Input - SW frack fluid, A	SAMN17087052	17463	Technical replicate
K-6-SW-b_16S	STACK-14 Input - SW frack fluid, B	SAMN17087053	287	Technical replicate
K-6-XL-a_16S	STACK-14 Input - XL frack fluid, A	SAMN17087054	18147	Technical replicate
K-6-XL-b_16S	STACK-14 Input - XL frack fluid, B	SAMN17087055	17124	Technical replicate
K-7-1-a_16S	STACK-14 Day 42 Produced fluid, A	SAMN17087056	22658	Technical replicate
K-7-1-b_16S	STACK-14 Day 42 Produced fluid, B	SAMN17087057	8315	Technical replicate
K-7-4_16S	STACK-14 Day 141 Produced fluid	SAMN17087058	25133	N/A
K-7-5_16S	STACK-14 Day 190 Produced fluid	SAMN17087059	25367	N/A
K-7-6_16S	STACK-14 Day 225 Produced fluid	SAMN17087060	24534	N/A
K-7-7_16S	STACK-14 Day 323 Produced fluid	SAMN17087061	25423	N/A
M1-7-1_16S	STACK-16 Day 141 Produced fluid	SAMN17087062	8384	N/A
M1-7-2_16S	STACK-16 Day 183 Produced fluid	SAMN17087063	13375	N/A
M1-7-3_16S	STACK-16 Day 225 Produced fluid	SAMN17087064	22916	N/A
M1-7-4_16S	STACK-16 Day 323 Produced fluid	SAMN17087065	29288	N/A
M2-7-1_16S	STACK-17 Day 105 Produced fluid	SAMN17087066	19630	N/A
M2-7-2_16S	STACK-17 Day 141 Produced fluid	SAMN17087067	8935	N/A
M2-7-3_16S	STACK-17 Day 183 Produced fluid	SAMN17087068	9265	N/A
M2-7-4_16S	STACK-17 Day 225 Produced fluid	SAMN17087069	21738	N/A
M2-7-5_16S	STACK-17 Day 323 Produced fluid	SAMN17087070	22820	N/A
MC-0-A_16S	STACK 16 & 17 Input - pond water	SAMN17087071	32501	Biological Replicate
MC-1-A_16S	STACK 16 & 17 Input - pre-biocide treated water, A	SAMN17087072	31377	Biological Replicate
MC-1-B_16S	STACK 16 & 17 Input - pre-biocide treated water, B	SAMN17087073	31126	Biological Replicate
MC-1-C_16S	STACK 16 & 17 Input - pre-biocide treated water, C	SAMN17087074	34730	Biological Replicate
MC-2-A_16S	STACK 16 & 17 Input - post-biocide treated water, A	SAMN17087075	22818	Biological Replicate
MC-2-B_16S	STACK 16 & 17 Input - post-biocide treated water, B	SAMN17087076	18883	Biological Replicate
MC-2-C_16S	STACK 16 & 17 Input - post-biocide treated water, C	SAMN17087077	17282	Biological Replicate
MC-2-E_16S	STACK 16 & 17 Input - post-biocide treated water, E	SAMN17087078	32292	Biological Replicate
MC-2-F_16S	STACK 16 & 17 Input - post-biocide treated water, F	SAMN17087079	29180	Biological Replicate
MC-2-G_16S	STACK 16 & 17 Input - post-biocide treated water, G	SAMN17087080	29500	Biological Replicate
MC-2-H_16S	STACK 16 & 17 Input - post-biocide treated water, H	SAMN17087081	27262	Biological Replicate
MC-3-A-a_16S	STACK 16 & 17 Input - pre-hydration treatment, A	SAMN17087082	34492	Technical replicate
MC-3-A-b_16S	STACK 16 & 17 Input - pre-hydration treatment, B	SAMN17087083	31107	Technical replicate
MC-4-A-a_16S	STACK 16 & 17 Input - post-hydration treatment, A	SAMN17087084	27401	Technical replicate
MC-4-A-b_16S	STACK 16 & 17 Input - post-hydration treatment, B	SAMN17087085	27983	Technical replicate
MC-6-LG-a_16S	STACK 16 & 17 Input - LG frack fluid, A	SAMN17087086	15186	Technical replicate
MC-6-LG-b_16S	STACK 16 & 17 Input - LG frack fluid, B	SAMN17087087	30041	Technical replicate
MC-6-SW-lb1a_16S	STACK 16 & 17 Input - SW frack fluid, A	SAMN17087088	36317	Technical replicate
MC-6-SW-lb1b_16S	STACK 16 & 17 Input - SW frack fluid, B	SAMN17087089	37885	Technical replicate
MC-6-SW-ps_16S	STACK 16 & 17 Input - SW frack fluid, C	SAMN17087090	34249	N/A
MC-6-XL-pel_16S	STACK 16 & 17 Input - XL frack fluid, A	SAMN17087091	4240	N/A
MC-6-XL-sup-a_16S	STACK 16 & 17 Input - XL frack fluid, B	SAMN17087092	32696	Technical replicate
MC-6-XL-sup-b_16S	STACK 16 & 17 Input - XL frack fluid, C	SAMN17087093	29556	Technical replicate
MC-7-1-a_55_16S	STACK 16 & 17 Input - drill out, A	SAMN17087094	32157	Technical replicate
MC-7-1-b_16S	STACK 16 & 17 Input - drill out, B	SAMN17087095	18035	Technical replicate
MC-7-2-a_16S	STACK 16 & 17 Input - drill out, C	SAMN17087096	30893	Technical replicate
MC-7-2-b_16S	STACK 16 & 17 Input - drill out, D	SAMN17087097	37682	Technical replicate
MC-7-3-a_16S	STACK 16 & 17 Input - drill out, E	SAMN17087098	24084	Technical replicate
MC-7-3-b_16S	STACK 16 & 17 Input - drill out, F	SAMN17087099	47934	Technical replicate
MC-7-4-a_16S	STACK 16 & 17 Input - drill out, G	SAMN17087100	31315	Technical replicate
MC-7-4-b_16S	STACK 16 & 17 Input - drill out, H	SAMN17087101	39991	Technical replicate
MC-FT3-sol_16S	STACK 16 & 17 Input - holding tank solids, A	SAMN17087102	42468	N/A
MC-FT4-sol-a_16S	STACK 16 & 17 Input - holding tank solids, B	SAMN17087103	23027	Technical replicate
MC-FT4-sol-b_16S	STACK 16 & 17 Input - holding tank solids, C	SAMN17087104	23412	Technical replicate
MC-FT5-sol-a_16S	STACK 16 & 17 Input - holding tank solids, D	SAMN17087105	26828	Technical replicate
MC-FT5-sol-b_16S	STACK 16 & 17 Input - holding tank solids, E	SAMN17087106	28716	Technical replicate
MC-FT6-sol-a_16S	STACK 16 & 17 Input - holding tank solids, F	SAMN17087107	29423	Technical replicate
MC-FT6-sol-b_16	STACK 16 & 17 Input - holding tank solids, G	SAMN17087108	28066	Technical replicate
MC-FT7-sol-a_16S	STACK 16 & 17 Input - holding tank solids, H	SAMN17087109	28234	Technical replicate
MC-FT7-sol-b_16S	STACK 16 & 17 Input - holding tank solids, I	SAMN17087110	28234	Technical replicate
PH-DM-1b_16S	STACK 16 & 17 Input - drill muds, A	SAMN17087111	427	Technical replicate
PH-DM1-a_16S	STACK 16 & 17 Input - drill muds, B	SAMN17087112	25318	Technical replicate
RB-DM-3a_16S	STACK 16 & 17 Input - drill muds, C	SAMN17087113	28370	Technical replicate
RB-DM-3b_16S	STACK 16 & 17 Input - drill muds, D	SAMN17087114	25970	Technical replicate
RB-DM-4a_16S	STACK 16 & 17 Input - drill muds, E	SAMN17087115	24935	Technical replicate
RB-DM-4b_16S	STACK 16 & 17 Input - drill muds, F	SAMN17087116	26596	Technical replicate
